# Supplementary material for: Plant Productivity and Leaf Starch During Grain Fill Is Linked to QTL Containing Flowering Locus T1 (FT1) in Wheat (Triticum aestivum L.)
Source: Plants (Basel). 2025 Feb 7;14(4):512. doi: 10.3390/plants14040512 (PMC11858846; doi:10.3390/plants14040512)
Supplement: Supplementary file 1 [file plants-14-00512-s001.zip]

Archive with 1 entries (1 files):
- plants-3410713-supplementary.pdf
